# Supplementary material for: An Evolutionarily Young Polar Bear (Ursus maritimus) Endogenous Retrovirus Identified from Next Generation Sequence Data
Source: Viruses. 2015 Nov 24;7(11):6089–107. doi: 10.3390/v7112927 (PMC4664997; doi:10.3390/v7112927)
Supplement: Supplementary file 1 [file viruses-07-02927-s001.zip]

Archive with 4 entries (3 files):
- viruses-100334-Supplementary File/
- viruses-100334-Supplementary File/viruses-100334-Supplementary Figures and Table S1.docx
- viruses-100334-Supplementary File/viruses-100334-Table S2-Repeatmasker result of UrsusERV presumed harboring loci..pdf
- viruses-100334-Supplementary File/viruses-100334-Table S3-UrsusERV integration site screening from NGS data..xlsx
