# Supplementary material for: An Evolutionarily Young Polar Bear (Ursus maritimus) Endogenous Retrovirus Identified from Next Generation Sequence Data
Source: Viruses. 2015 Nov 24;7(11):6089–107. doi: 10.3390/v7112927 (PMC4664997; doi:10.3390/v7112927)
Supplement: Supplementary file 1 [file viruses-07-02927-s001.zip › viruses-100334-Supplementary File/viruses-100334-Table S3-UrsusERV integration site screening from NGS data..xlsx]

## Sheet: Sheet1
	Table S3: Integration sites table indicating the presence and absence of UrsusERV proviral sequences in whole genome data from ancient Poolepynten, six independent polar bear whole genome sequences ,four brown bear
	whole genome sequences, and one black bear whole genome sequence.									***	****
	Provirus Scaffold	Ancient_Poolepynten	U_mar_SRR827585	U_mar_SRR827600	U_mar_SRR827584	U_mar_SRR942247	U_mar_SRR947747
	Scaffold 1_5'_Integration_site	Low read depth/not conclusive	Retroviral integration present	Retroviral integration present	Retroviral integration present	Retroviral integration present	Retroviral integration present
	Scaffold 7_5'_Integration_site	Low read depth/not conclusive	Retroviral integration present	Retroviral integration present	Retroviral integration present	Retroviral integration present	Retroviral integration present
	Scaffold 162_5'_Integration_site	Low read depth/not conclusive	Retroviral integration present	Retroviral integration present	Retroviral integration present	Retroviral integration present	Retroviral integration present
	Scaffold 200_5'_Integration_site	Retroviral integration present	Retroviral integration present	Retroviral integration present	Retroviral integration present	Retroviral integration present	Retroviral integration present
	Scaffold 1_3'_Integration_site	Low read depth/not conclusive	Retroviral integration present	Retroviral integration present	Retroviral integration present	Retroviral integration present	Retroviral integration present
	Scaffold 7_3'_Integration_site	Low read depth/not conclusive	Retroviral integration present	Retroviral integration present	Retroviral integration present	Retroviral integration present	Retroviral integration present
	Scaffold 162_3'_Integration_site	Low read depth/not conclusive	Retroviral integration present	Retroviral integration present	Retroviral integration present	Retroviral integration present	Retroviral integration present
	Scaffold 200_3'_Integration_site	Low read depth/not conclusive	Retroviral integration present	Retroviral integration present	Retroviral integration present	Retroviral integration present	Retroviral integration present
		U_arctos_SRR1693654	U_arctos_SRR1693624	U_arctos_SRR518712	U_arctos_SRR830213	U_ame_SRR830685
	Scaffold 1_5'_Integration_site	Retroviral integration present	Retroviral integration present	Empty integration site	Empty integration site	Empty integration site
	Scaffold 7_5'_Integration_site	Retroviral integration present	Retroviral integration present	Retroviral integration present	Empty integration site	Empty integration site
	Scaffold 162_5'_Integration_site	Retroviral integration present	Retroviral integration present	Retroviral integration present	Retroviral integration present	Empty integration site
	Scaffold 200_5'_Integration_site	Empty integration site	Empty integration site	Empty integration site	Empty integration site	Empty integration site
	Scaffold 1_3'_Integration_site	Retroviral integration present	Retroviral integration present	Empty integration site	Empty integration site	Empty integration site
	Scaffold 7_3'_Integration_site	Retroviral integration present	Retroviral integration present	Retroviral integration present	Empty integration site	Empty integration site
	Scaffold 162_3'_Integration_site	Retroviral integration present	Retroviral integration present	Retroviral integration present	Retroviral integration present	Empty integration site
	Scaffold 200_3'_Integration_site	Empty integration site	Empty integration site	Empty integration site	Empty integration site	Empty integration site

## Sheet: Sheet2
U_arctos_SRR1692419	U_arctos_SRR830337	U_arctos_SRR518711	U_arctos_SRR518717	Uame_SRR518723
Chichagof Island_US_female_museum_1998	Wood_River_US_female_2010	Admiralty_Island_US_Female_2013	Baranof Island_M_US	Male_Anchorage_USA_2012
Yes	NO	No	Yes	No
Yes	NO	No	Yes
Yes	NO			No
